# Supplementary material for: Synthesis, Biological Evaluation and Docking Studies of Benzoxazoles Derived from Thymoquinone
Source: Molecules. 2018 Dec 12;23(12):3297. doi: 10.3390/molecules23123297 (PMC6321291; doi:10.3390/molecules23123297)
Supplement: Supplementary file 1 [file molecules-23-03297-s001.zip]

Archive with 5 entries (4 files):
- molecules-399050- supplementary/
- molecules-399050- supplementary/molecules-399050-IR spectra.pdf
- molecules-399050- supplementary/molecules-399050-Mass spectra.pdf
- molecules-399050- supplementary/molecules-399050-NMR spectra.pdf
- molecules-399050- supplementary/molecules-399050-Scheme 1, Table S1, Table S2.pdf
